# Supplementary material for: Genome-Wide Identification of DNA Methyltransferase and Demethylase in Populus sect. Turanga and Their Potential Roles in Heteromorphic Leaf Development in Populus euphratica
Source: Plants (Basel). 2025 Aug 1;14(15):2370. doi: 10.3390/plants14152370 (PMC12349049; doi:10.3390/plants14152370)
Supplement: Supplementary file 1 [file plants-14-02370-s001.zip › Supplementary Table.xlsx]

## Sheet: Table S1
Table S1. Molecular characteristics of DMT and DML gene families across P. euphratica and P. pruinosa.
Gene name	Gene ID	Number of Amino Acid	Molecular Weight (kDa)	Theoretical pI	Instability Index	GRAVY
PeDMT1	PeuTF01G00101.1	66	7.5	8.11	42.09	-0.282
PeDMT2	PeuTF01G00102.1	115	12.8	8.83	20.84	0.217
PeDMT3	PeuTF01G03453.1	115	12.8	5.64	44.08	-0.148
PeDMT4	PeuTF03G00934.1	359	40.9	8.51	38.31	-0.447
PeDMT5	PeuTF04G01248.1	341	38.5	9.22	37.14	-0.408
PeDMT6	PeuTF06G02454.1	347	39.4	5.8	43.16	-0.41
PeDMT7	PeuTF14G01466.1	88	9.5	5.16	35.35	0.132
PeDMT8	PeuTF19G00007.1	305	34.4	8.93	37.93	-0.297
PpDMT1	PprTF01G0099.1	381	43.6	7.1	33.8	-0.209
PpDMT2	PprTF01G2929.1	111	12.3	5.63	43.57	-0.156
PpDMT3	PprTF03G0774.1	359	41	8.29	38.55	-0.448
PpDMT4	PprTF04G1049.1	341	38.5	9.22	37.14	-0.408
PpDMT5	PprTF06G2093.1	343	38.9	5.89	45.05	-0.412
PpDMT6	PprTF14G1228.1	86	9.2	5.16	35.94	0.152
PeDML1	PeuTF06G01154.1	862	96.9	5.66	47.67	-0.58
PeDML2	PeuTF10G00215.1	971	109.7	5.81	49.01	-0.614
PpDML1	PprTF01G1297.1	1277	144.9	9.02	50.64	-0.754
PpDML2	PprTF06G0982.1	1813	202.1	6.56	49.48	-0.661
PpDML3	PprTF08G0209.1	1876	210	7.12	51.63	-0.715

## Sheet: Table S2
Table S2. Prediction of secondary structure of DMT and DML proteins in P. euphratica and P. pruinosa.
Protein	Alpha helix		Extended strand		Random coil
	Sequence length	Propotion	Sequence length	Propotion	Sequence length	Propotion
PeDMT1	34	0.2833	16	0.1333	70	0.5833
PeDMT2	241	0.2862	76	0.0903	525	0.6235
PeDMT3	261	0.4003	40	0.0613	351	0.5383
PeDMT4	267	0.2191	120	0.0985	831	0.6823
PeDMT5	420	0.267	215	0.1367	938	0.5963
PeDMT6	117	0.3055	36	0.094	230	0.6005
PeDMT7	50	0.3086	31	0.1914	81	0.5
PeDMT8	385	0.2489	217	0.1403	945	0.6109
PpDMT1	241	0.2412	146	0.1461	612	0.6126
PpDMT2	303	0.4543	44	0.066	320	0.4798
PpDMT3	279	0.2291	127	0.1043	812	0.6667
PpDMT4	450	0.2861	224	0.1424	899	0.5715
PpDMT5	124	0.3047	36	0.0885	247	0.6069
PpDMT6	56	0.1772	78	0.2468	182	0.5759
PeDML1	249	0.2889	64	0.0742	549	0.6369
PeDML2	263	0.2709	77	0.0793	631	0.6498
PpDML1	325	0.2545	75	0.0587	877	0.6868
PpDML3	452	0.2265	112	0.0597	1339	0.7138
PpDML2	448	0.2471	117	0.0645	1248	0.6884

## Sheet: Table S3
Table S3. Prediction of subcellular localization of DMT and DML proteins in P. euphratica and P. pruinosa.
Protein ID	Main Predicted location	Score	Other locations (Score)
PeDMT1	cytoplasm	10	chloroplast: 3	nucleus: 1	-	-	-
PeDMT2	nucleus	5	mitochondrion: 4.5	chloroplast_mitochondrion: 4.5	chloroplast: 3.5	cytoskeleton: 1	-
PeDMT3	nucleus	12	cytoplasm: 1	vacuole: 1	-	-	-
PeDMT4	nucleus	12	cytoplasm: 2	-	-	-	-
PeDMT5	chloroplast	6	nucleus: 4	vacuole: 2	cytoplasm: 1	plasma membrane: 1	-
PeDMT6	nucleus	11	cytoplasm: 2	cytoskeleton: 1	-	-	-
PeDMT7	nucleus	7	cytoplasm: 3	chloroplast: 2	mitochondrion: 1	golgi apparatus_plasma membrane: 1	-
PeDMT8	nucleus	5	cytoplasm: 4	vacuole: 3	Endoplasmic reticulum: 2	-	-
PpDMT1	chloroplast_mitochondrion	4.8	chloroplast: 4.5	nucleus: 4	mitochondrion: 4	cytoplasm_mitochondrion: 2.83333	cytoskeleton: 1
PpDMT2	nucleus	11.5	cytoplasm_nucleus: 7.5	cytoplasm: 2.5	-	-	-
PpDMT3	nucleus	12	cytoplasm: 2	-	-	-	-
PpDMT4	chloroplast	5	nucleus: 5	vacuole: 2	cytoplasm: 1	plasma membrane: 1	-
PpDMT5	nucleus	9	cytoplasm: 5	-	-	-	-
PpDMT6	Endoplasmic reticulum	6	plasma membrane: 4.5	cytoplasm_plasma membrane: 3	mitochondrion: 2	extracellular: 1	-
PeDML1	nucleus	5	mitochondrion: 3	chloroplast: 2	cytoskeleton: 2	cytoplasm: 1	plasma membrane: 1
PeDML2	nucleus	7	cytoplasm: 3	chloroplast: 1	mitochondrion: 1	vacuole: 1	cytoskeleton: 1
PpDML1	nucleus	14	-	-	-	-	-
PpDML2	nucleus	12	cytoplasm: 2	-	-	-	-
PpDML3	nucleus	13	vacuole: 1	-	-	-	-

## Sheet: Table S4
Table S4. The conserved motif of DMT and DML.
Gene family	Motif	Motif Consensus
DMT	Motif 1	MHPEQDRVLTIREVARLQGFPDYYQFSGAIKER
	Motif 2	ASLVQMKYQARLGILAAGAYGLPQFRKRVFJWGASPEEKLPZWPLPTHDV
	Motif 3	EDILPLPGDVDLICGGPPCQGLSGMNRFRN
	Motif 4	DMVLLYDHRPYELNEEBLIRVCQIPKRPGABFRDLPGVRVK
	Motif 5	TKWAIDYEEPACESLKLNHPETLVRNENAEDFLRLLKEWCK
	Motif 6	KDSFEEGLAVLDLFSGCGGMSVGLHRAGV
	Motif 7	QNEQIVVFMDIVDFLKPKYVLMENVVDFLSFNKGQTFRYAI
	Motif 8	LERAITLRDAISDLPDVANGESRENMEYGNDPETEFQKKIR
	Motif 9	GQMVDLIPWCLPNTAKRHNQWKGLFGRLDWEGNFPTSITDPQPMGKVGMC
	Motif 10	PLKNVVSVEISDKKRDVYESWWEQTNQKGNLIEITDVQLIN
DML	Motif 1	QKYLWPRLCKLDQRTLYELHYQMITFGKVFCTKSKPNCNACPMRAECRHF
	Motif 2	IPCRTAMRGSFPLNGTYFQVNEVFADHESSLNPIDVPRALIWNLPRRTVY
	Motif 3	IRGLGLKSVECVRLLTLHHLAFPVDTNVGRIAVRLGWVPLQPLPESLQLH
	Motif 4	KLKNVSRLRTEHQVYELPDSHPLLQGLDRREPDDPSPYLLAIWTPGETAN
	Motif 5	FGTSIPSIFKGLSTEGIQHCFWRGFVCVRGFDQKTRAPRPLKARLHFPAS
	Motif 6	DWEAVRCADVNEIABAIKERGMNNILAERIKEFLNRLVKEHGSIDLEWLR
	Motif 7	EDDEDDFGEDPDEIPTIKLNIEEFTZNLQNYMQENMELQEADMSKALVAL
	Motif 8	RMHLFQGDRRFSKWKGSVVDSVIGVFLTQNVSDHLSSSAFMSLASLFPLK
	Motif 9	IZPPERQCQLREPGELCDEKTCFSCNNIREENSQTVRGTLL
	Motif 10	ELLEMKAATRKAKKGKVGNEKRDDFDWDALRKEVZANGKKEGTEDTKDSL

## Sheet: Table S5
Table S5. The primers of genes in the qRT-PCR experiment
Genes	Names of Primers	Sequences
PeDMT1	F	GAATGCAGTGGCGGTTCCT
	R	GGATCATCACCGGCAAATCC
PeDMT5	F	TTTCCGCACCATCAGTAGGAAT
	R	CAGCAGGATCTTCCTTGTTAGT
PeDMT6	F	ATGGGGGAGAAGAAGGGTCTT
	R	TTCAACGGCTAAACCCGTCT
PeDML1	F	ACCACTGGAAAGAAGTTGCAG
	R	CCCTCATCGCTGTTCGACAT
PeActin	F	ACCCTCCAATCCAGACACTG
	R	TTGCTGACCGTATGAGCAAG
